# Supplementary material for: Generation of Zucchini Tigre Mosaic Virus Mild Strains for Application in Cross-Protection
Source: Viruses. 2026 Mar 26;18(4):411. doi: 10.3390/v18040411 (PMC13119878; doi:10.3390/v18040411)
Supplement: Supplementary file 1 [file viruses-18-00411-s001.zip]

Archive with 1 entries (1 files):
- viruses-4196421-supplementary.pdf
